# Supplementary material for: Pushing redox potentials to highly positive values using inert fluorobenzenes and weakly coordinating anions
Source: Nat Commun. 2024 Aug 7;15:6721. doi: 10.1038/s41467-024-50669-3 (PMC11306567; doi:10.1038/s41467-024-50669-3)
Supplement: Supplementary file 3 — Source Data [file 41467_2024_50669_MOESM3_ESM.txt]

Fluorobenzene (1FB)

Method: (RI-)BP86(D3BJ)/def2-TZVPP
Symmetry: c2v

Cartesian coordinates in Ångström:
C          1.20932        0.00000        0.72050
C          0.00000        0.00000        1.42085
C         -1.20932        0.00000        0.72050
C         -1.21919        0.00000       -0.67668
C          0.00000        0.00000       -1.34668
C          1.21919        0.00000       -0.67668
F          0.00000        0.00000       -2.70609
H          2.15507        0.00000        1.26190
H          0.00000        0.00000        2.51006
H         -2.15507        0.00000        1.26190
H         -2.14787        0.00000       -1.24480
H          2.14787        0.00000       -1.24480


1,2-difluorobenzene (2FB)
 
Method: (RI-)BP86(D3BJ)/def2-TZVPP
Symmetry: c2v

Cartesian coordinates in Ångström:
C          0.69820        0.00000        1.24912
C         -0.69820        0.00000        1.24912
C         -1.40249        0.00000        0.04179
C         -0.69888        0.00000       -1.15669
C          0.69888        0.00000       -1.15669
C          1.40249        0.00000        0.04179
F          1.35794        0.00000       -2.33562
F         -1.35794        0.00000       -2.33562
H          1.24685        0.00000        2.18970
H         -1.24685        0.00000        2.18970
H         -2.49103        0.00000        0.01181
H          2.49103        0.00000        0.01181


1,2,3-trifluorobenzene (3FB)
 
Method: (RI-)BP86(D3BJ)/def2-TZVPP
Symmetry: c2v

Cartesian coordinates in Ångström:
C          0.00000        0.00000        1.43848
C         -1.21481        0.00000        0.74970
C         -1.20234        0.00000       -0.64085
C          0.00000        0.00000       -1.35317
C          1.20234        0.00000       -0.64085
C          1.21481        0.00000        0.74970
F          2.35831        0.00000       -1.33591
F          0.00000        0.00000       -2.69597
F         -2.35831        0.00000       -1.33591
H          0.00000        0.00000        2.52692
H         -2.17114        0.00000        1.26887
H          2.17114        0.00000        1.26887


1,2,3,4-tetrafluorobenzene (4FB)
 
Method: (RI-)BP86(D3BJ)/def2-TZVPP
Symmetry: c2v

Cartesian coordinates in Ångström:
C         -0.69876        0.00000        1.25327
C         -1.38629        0.00000        0.04648
C         -0.69855        0.00000       -1.17106
C          0.69855        0.00000       -1.17106
C          1.38629        0.00000        0.04648
C          0.69876        0.00000        1.25327
F          2.73489        0.00000        0.02242
F          1.36502        0.00000       -2.33477
F         -1.36502        0.00000       -2.33477
F         -2.73489        0.00000        0.02242
H         -1.26254        0.00000        2.18365
H          1.26254        0.00000        2.18365


Pentafluorobenzene (5FB)
 
Method: (RI-)BP86(D3BJ)/def2-TZVPP
Symmetry: c2v

Cartesian coordinates in Ångström:
C          1.19662        0.00000        0.71977
C          0.00000        0.00000        1.42836
C         -1.19662        0.00000        0.71977
C         -1.21294        0.00000       -0.67669
C          0.00000        0.00000       -1.37188
C          1.21294        0.00000       -0.67669
F          0.00000        0.00000       -2.71134
F          2.37030        0.00000        1.37937
H          0.00000        0.00000        2.51570
F         -2.37030        0.00000        1.37937
F         -2.37134        0.00000       -1.35287
F          2.37134        0.00000       -1.35287


Dichloromethane (DCM)
 
Method: (RI-)BP86(D3BJ)/def2-TZVPP
Symmetry: c2v

Cartesian coordinates in Ångström:
C          0.00000        0.00000        0.14914
Cl         0.00000       -1.48892       -0.83424
Cl         0.00000        1.48892       -0.83424
H         -0.90458        0.00000        0.75967
H          0.90458        0.00000        0.75967


1,2-Dichloroethane (DCE)
 
Method: (RI-)BP86(D3BJ)/def2-TZVPP
Symmetry: c2

Cartesian coordinates in Ångström:
C    -0.7478001   -0.1087974   -0.1308849
C     0.7478001    0.1087974   -0.1308849
Cl   -1.5644588    0.7181534    1.2430388
Cl    1.5644588   -0.7181534    1.2430388
H    -1.1767349    0.3086358   -1.0507137
H    -0.9984993   -1.1723574   -0.0617885
H     1.1767349   -0.3086358   -1.0507137
H     0.9984993    1.1723574   -0.0617885


Acetonitrile (AN)
 
Method: (RI-)BP86(D3BJ)/def2-TZVPP
Symmetry: c3v

Cartesian coordinates in Ångström:
C     0.0000000    0.0000000    0.4884984
C    -0.0000000    0.0000000   -0.9665190
N     0.0000000    0.0000000   -2.1284481
H    -0.5147777    0.8916212    0.8688219
H    -0.5147777   -0.8916212    0.8688219
H     1.0295554    0.0000000    0.8688219


Dimethylformamide (DMF)
 
Method: (RI-)BP86(D3BJ)/def2-TZVPP
Symmetry: cs

Cartesian coordinates in Ångström:
H         -1.95848       -0.98784        0.00000
C         -1.52362        0.03800        0.00000
O         -2.21186        1.05059        0.00000
N         -0.15720        0.00261        0.00000
C          0.60729        1.23675        0.00000
C          0.57042       -1.24963        0.00000
H         -0.10082        2.07197        0.00000
H          1.24794        1.29674        0.89311
H          1.24794        1.29674       -0.89311
H         -0.14260       -2.08360        0.00000
H          1.21049       -1.33616       -0.89225
H          1.21049       -1.33616        0.89225


Tetrahydrofuran (THF)
 
Method: (RI-)BP86(D3BJ)/def2-TZVPP
Symmetry: c2

Cartesian coordinates in Ångström:
C     1.1750836    0.0606725    0.6658763
C     0.7170222   -0.2745276   -0.7554096
C    -0.7170222    0.2745276   -0.7554096
C    -1.1750836   -0.0606725    0.6658763
O     0.0000000    0.0000000    1.4974442
H     1.6041703    1.0775627    0.7162346
H     1.9180971   -0.6468399    1.0613423
H     0.7090689   -1.3629780   -0.9108266
H     1.3566251    0.1760954   -1.5244685
H    -0.7090689    1.3629780   -0.9108266
H    -1.3566251   -0.1760954   -1.5244685
H    -1.6041703   -1.0775627    0.7162346
H    -1.9180971    0.6468399    1.0613423


[NO(1FB)1]+
 
Method: (RI-)BP86(D3BJ)/def2-TZVPP
Symmetry: cs

Cartesian coordinates in Ångström:
C          0.68941       -0.19134       -1.23258
C          1.12448       -0.74654        0.00000
C          0.68941       -0.19134        1.23258
C         -0.26316        0.81286        1.23824
C         -0.74534        1.27980        0.00000
H          1.89357       -1.51762        0.00000
H          1.09004       -0.57442        2.17027
H         -0.63984        1.25457        2.15957
C         -0.26316        0.81286       -1.23824
N         -0.68344       -2.17627        0.00000
O         -1.67815       -1.67348        0.00000
H          1.09004       -0.57442       -2.17027
H         -0.63984        1.25457       -2.15957
F         -1.67055        2.22729        0.00000


[NO(2FB)1]+
 
Method: (RI-)BP86(D3BJ)/def2-TZVPP
Symmetry: cs

Cartesian coordinates in Ångström:
C         -0.57227       -1.04873        0.71195
C          0.30855       -0.23175        1.42471
C          1.14649        0.62118        0.71257
C          1.14649        0.62118       -0.71257
C          0.30855       -0.23175       -1.42471
H          0.34367       -0.23015        2.51328
F          1.97750        1.43622        1.33710
F          1.97750        1.43622       -1.33710
C         -0.57227       -1.04873       -0.71195
N         -2.18715        0.65441        0.00000
O         -1.71057        1.66170        0.00000
H         -1.23683       -1.72562        1.24757
H         -1.23683       -1.72562       -1.24757
H          0.34367       -0.23015       -2.51328


[NO(3FB)1]+
 
Method: (RI-)BP86(D3BJ)/def2-TZVPP
Symmetry: cs

Cartesian coordinates in Ångström:
C         -0.18624       -0.65986       -1.23089
C         -0.59746        0.66425       -1.23002
C         -0.77765        1.31785        0.00000
C         -0.59746        0.66425        1.23002
C         -0.18624       -0.65986        1.23089
C          0.07454       -1.33068        0.00000
F          0.45367       -2.58874        0.00000
F         -0.00222       -1.33879       -2.35209
H         -0.78083        1.16900       -2.17720
H         -1.10072        2.35801        0.00000
H         -0.78083        1.16900        2.17720
F         -0.00222       -1.33879        2.35209
N          2.18970       -0.26733        0.00000
O          2.29397        0.84171        0.00000


[NO(4FB)1]+
 
Method: (RI-)BP86(D3BJ)/def2-TZVPP
Symmetry: c1

Cartesian coordinates in Ångström:
H         -5.13616        4.08217        6.23066
C         -4.97973        3.08486        5.82219
F         -7.18480        2.47426        6.44754
C         -6.03759        2.15263        5.88053
C         -3.77435        2.70661        5.24919
C         -5.86993        0.81305        5.42584
H         -2.93604        3.39781        5.17654
F         -6.85504       -0.05410        5.54625
C         -4.65182        0.44093        4.85349
C         -3.61857        1.40174        4.75466
F         -4.46802       -0.78725        4.40937
F         -2.47736        1.02770        4.20815
N         -6.52311        2.77325        3.64585
O         -5.73726        2.68557        2.85932


[NO(5FB)1]+
 
Method: (RI-)BP86(D3BJ)/def2-TZVPP
Symmetry: c1

Cartesian coordinates in Ångström:
C         -7.85561        2.41498       -0.03095
C         -7.80584        0.99457       -0.18567
C         -6.59830        0.32383       -0.38948
C         -5.42878        1.07478       -0.40741
C         -5.44492        2.48837       -0.25452
C         -6.66464        3.15903       -0.09561
F         -6.69597        4.47257        0.02627
F         -9.01573        3.02056        0.10969
F         -4.25804        0.49056       -0.58301
F         -4.31797        3.16667       -0.29325
F         -8.94985        0.33792       -0.17474
H         -6.57628       -0.75588       -0.52943
N         -7.43569        1.36817        2.21666
O         -6.37362        1.47806        2.53945


[NO(DCM)1]+
 
Method: (RI-)BP86(D3BJ)/def2-TZVPP
Symmetry: cs

Cartesian coordinates in Ångström:
O          1.21465       -2.46278        0.00000
N          1.31549       -1.36555        0.00000
Cl        -0.35168       -0.08018        1.46768
Cl        -0.35168       -0.08018       -1.46768
C         -0.53480        0.93621        0.00000
H          0.25087        1.69413        0.00000
H         -1.54285        1.35837        0.00000


[NO(DCE)1]+
 
Method: (RI-)BP86(D3BJ)/def2-TZVPP
Symmetry: c1

Cartesian coordinates in Ångström:
C    -0.7724144   -0.9278683   -0.1004017
C     0.7234706   -0.8346834   -0.0226068
Cl   -1.4638320    0.5049799   -0.9503234
Cl    1.2469740    0.5928871    1.0056342
H    -1.0525436   -1.8059547   -0.6986415
H    -1.2491929   -0.9883114    0.8825716
H     1.1631878   -1.6979278    0.4962982
H     1.2038573   -0.6882000   -0.9943718
N     0.5333048    2.8692590    0.5260670
O    -0.3328117    2.9758195   -0.1442257


[NO(AN)1]+
 
Method: (RI-)BP86(D3BJ)/def2-TZVPP
Symmetry: cs

Cartesian coordinates in Ångström:
C         -1.66125        0.01328        0.00000
C         -0.21810        0.06869        0.00000
H         -2.01293       -0.51669       -0.89602
H         -2.07300        1.03191        0.00000
H         -2.01293       -0.51669        0.89602
N          0.94156        0.16384        0.00000
O          3.14058       -0.50945        0.00000
N          3.89607        0.26511        0.00000


[NO(DMF)1]+
 
Method: (RI-)BP86(D3BJ)/def2-TZVPP
Symmetry: c1

Cartesian coordinates in Ångström:
N         -0.51978       -0.02008       -1.50678
O         -1.61536       -0.18182       -1.42539
O         -0.09532        1.25567       -0.17871
C          1.07082        1.72409        0.05341
N          2.22998        1.10505       -0.05482
C          3.47894        1.81917        0.24625
C          2.35740       -0.29271       -0.47471
H          1.10913        2.76062        0.41927
H          4.11613        1.83116       -0.64676
H          3.25801        2.84684        0.54931
H          4.00416        1.29962        1.05713
H          3.20612       -0.73681        0.05549
H          1.44584       -0.84309       -0.21713
H          2.53664       -0.35585       -1.55547


[NO(1FB)2]+
 
Method: (RI-)BP86(D3BJ)/def2-TZVPP
Symmetry: c1

Cartesian coordinates in Ångström:
C         -5.58258        0.50164        0.34952
C         -4.38517        0.58595        1.09816
C         -3.82780        1.84381        1.40632
C         -4.51172        3.00579        1.08189
C         -5.73686        2.88901        0.40871
H         -3.84215       -0.32225        1.35375
H         -2.86442        1.89511        1.90906
H         -4.12312        3.99566        1.31395
H         -5.12227        4.34725        5.14388
C         -5.00187        3.26734        5.22001
H         -6.83369        3.00260        6.34529
C         -5.97345        2.50400        5.90171
C         -3.86901        2.66454        4.67890
C         -5.82018        1.12616        6.02935
H         -3.08328        3.24349        4.19851
H         -6.55596        0.53336        6.57020
C         -4.72774        0.49054        5.42730
C         -3.75748        1.27974        4.77728
H         -4.57654       -0.58579        5.49626
F         -2.67947        0.66622        4.26112
C         -6.27135        1.65412        0.00728
N         -5.83714        0.72767        3.09786
O         -6.44425        1.67270        3.07735
H         -5.97228       -0.47306        0.05916
H         -7.20271        1.63023       -0.55575
F         -6.40591        4.00266        0.10476


[NO(2FB)2]+
 
Method: (RI-)BP86(D3BJ)/def2-TZVPP
Symmetry: c1

Cartesian coordinates in Ångström:
C         -4.96738        0.60778        1.04888
C         -3.86636        1.41488        1.37542
C         -3.93434        2.77170        1.11776
C         -5.07250        3.32085        0.47897
C         -6.13042        2.50530        0.06920
H         -2.97403        0.99634        1.83505
F         -2.93255        3.58834        1.45373
F         -5.09953        4.62746        0.24418
H         -3.95669        3.84494        5.48186
C         -4.36653        2.83945        5.40167
H         -6.12204        3.30286        6.58570
C         -5.59342        2.53261        6.02695
C         -3.64333        1.85890        4.72179
C         -6.12729        1.25331        5.94489
H         -2.67078        2.06881        4.28074
H         -7.06693        0.98143        6.42324
C         -5.44150        0.28634        5.20044
C         -4.18594        0.58470        4.61314
F         -5.92294       -0.94745        5.08284
F         -3.53078       -0.39387        3.98055
C         -6.08081        1.14872        0.36376
N         -6.29957        1.42005        3.05481
O         -6.22166        2.54108        3.10392
H         -4.92735       -0.45989        1.25760
H         -6.90227        0.49766        0.06974
H         -6.97146        2.95620       -0.45504


[NO(3FB)2]+
 
Method: (RI-)BP86(D3BJ)/def2-TZVPP
Symmetry: c1

Cartesian coordinates in Ångström:
C         -5.66807        0.46435        0.91461
C         -4.37221        0.68081        1.42906
C         -3.73694        1.89678        1.17809
C         -4.39465        2.90186        0.46924
C         -5.67740        2.66416       -0.05298
H         -3.88578       -0.12989        1.96761
H         -2.72947        2.06572        1.55109
H         -3.92667        3.86475        0.26987
H         -5.03931        4.16293        6.24846
C         -4.95964        3.14363        5.87451
H         -6.89074        2.52802        6.67376
C         -5.99896        2.24358        6.11874
C         -3.79540        2.76111        5.18274
C         -5.88732        0.95016        5.62435
H         -2.97443        3.45803        5.02472
F         -6.84752        0.05043        5.80667
C         -4.73501        0.54486        4.89991
C         -3.67940        1.45928        4.72706
F         -4.62803       -0.70549        4.46987
F         -2.57961        1.03885        4.08875
C         -6.32613        1.44367        0.14878
N         -6.15522        1.70655        3.07951
O         -6.00174        2.82004        3.03177
F         -6.28113       -0.69307        1.12699
F         -7.53835        1.21644       -0.34199
F         -6.29927        3.61093       -0.74937


[NO(4FB)2]+
 
Method: (RI-)BP86(D3BJ)/def2-TZVPP
Symmetry: c1

Cartesian coordinates in Ångström:
C         -5.66438        0.48180        1.09517
C         -4.32044        0.69040        1.45427
C         -3.69641        1.87748        1.10034
C         -4.40902        2.83862        0.37409
C         -5.73805        2.61223       -0.05075
H         -3.79390       -0.09382        1.99313
H         -2.66012        2.07617        1.36571
F         -3.83433        3.98364        0.03067
H         -5.06536        4.08844        6.35099
C         -4.96454        3.09528        5.91677
F         -7.15292        2.53193        6.64252
C         -6.01717        2.19972        6.02875
C         -3.77790        2.71487        5.26330
C         -5.91635        0.91822        5.45763
H         -2.94092        3.40680        5.18620
F         -6.91033        0.05175        5.54329
C         -4.71024        0.52782        4.82158
C         -3.64613        1.43480        4.74446
F         -4.59944       -0.70858        4.34990
F         -2.51472        1.04296        4.14042
C         -6.36909        1.42363        0.30443
N         -6.22634        1.92681        3.07664
O         -5.80742        2.96842        2.98713
F         -6.27672       -0.65202        1.40937
F         -7.61861        1.18254       -0.06184
F         -6.37756        3.52857       -0.76237


[NO(5FB)2]+
 
Method: (RI-)BP86(D3BJ)/def2-TZVPP
Symmetry: c1

Cartesian coordinates in Ångström:
C         -5.72351        0.43648        0.79765
C         -4.39964        0.56496        1.29752
C         -3.71275        1.77000        1.22010
C         -4.36371        2.85990        0.65128
C         -5.66780        2.75285        0.10513
F         -3.82283       -0.51858        1.80468
H         -2.69086        1.85784        1.58171
F         -3.75518        4.03583        0.57318
F         -5.17684        4.47283        6.03976
C         -5.04129        3.19423        5.71814
H         -6.90739        2.58655        6.62676
C         -6.02229        2.27229        6.07697
C         -3.86604        2.80641        5.03037
C         -5.84912        0.94964        5.69664
F         -2.93821        3.70576        4.73034
F         -6.75675        0.02935        5.99478
C         -4.69302        0.53166        4.98337
C         -3.68052        1.46652        4.70026
F         -4.52187       -0.74526        4.68648
F         -2.56311        1.06945        4.09675
C         -6.33424        1.52971        0.15598
N         -6.24049        1.45643        3.09311
O         -6.13664        2.58086        3.03647
F         -6.34615       -0.72719        0.85860
F         -7.55604        1.40287       -0.34244
F         -6.24209        3.80707       -0.45174


[NO(DCM)2]+
 
Method: (RI-)BP86(D3BJ)/def2-TZVPP
Symmetry: c1

Cartesian coordinates in Ångström:
O         -0.26101        2.35419        0.52101
N         -0.20505        1.29995        0.18357
Cl        -0.40357       -0.62005        2.09065
Cl         2.11384       -0.02920        0.64879
C          1.38566       -0.69849        2.14281
H          1.73184       -0.10492        2.99042
H          1.67401       -1.74923        2.21567
Cl         0.11161        0.94492       -2.46139
Cl        -2.40616        0.35000       -1.03115
C         -1.21743       -0.23284       -2.23579
H         -0.79005       -1.16896       -1.87290
H         -1.73368       -0.34536       -3.19170


[NO(DCE)2]+
 
Method: (RI-)BP86(D3BJ)/def2-TZVPP
Symmetry: c1

Cartesian coordinates in Ångström:
C    -0.0703186    2.0147335    0.8663505
C     1.0007458    2.3424757   -0.1377464
Cl    0.6323271    1.4769628    2.4542567
Cl    1.9757646    0.8886280   -0.5821380
H    -0.6646381    2.9038242    1.1151924
H    -0.7319370    1.2082071    0.5334732
H     0.5300153    2.6931609   -1.0648742
H     1.7076795    3.0945048    0.2249021
N     1.3576491   -0.9625500    2.2846969
O     2.2374300   -1.0841607    1.6180091
C    -1.5298791   -1.7609784   -1.4667602
C    -0.4047496   -2.1062217   -0.5177797
Cl   -1.7496960    0.0073476   -1.6686280
Cl   -0.8047779   -1.5970517    1.1879019
H    -1.2738519   -2.1695879   -2.4531506
H    -2.4882031   -2.1792333   -1.1432770
H    -0.2456604   -3.1892618   -0.4743146
H     0.5221004   -1.5807993   -0.7761144


[NO(AN)2]+
 
Method: (RI-)BP86(D3BJ)/def2-TZVPP
Symmetry: c1

Cartesian coordinates in Ångström:
N    -1.8832496    0.3321127    0.0510430
C    -2.7692858   -0.0376493   -0.6022402
C    -3.8929022   -0.4794383   -1.4024417
H    -3.9410979    0.1009395   -2.3329931
H    -3.7811196   -1.5436146   -1.6482505
H    -4.8276380   -0.3382821   -0.8442088
N     2.3392825    0.5047247    0.0086401
C     3.2388402    0.2085497   -0.6633974
C     4.3780531   -0.1397587   -1.4873598
H     5.2519564    0.4526888   -1.1863796
H     4.6118838   -1.2060364   -1.3705860
H     4.1536582    0.0653682   -2.5422439
N     0.2031850    1.4823472    1.9002223
O     0.2290539    0.6773486    1.1801057


[NO(DMF)2]+
 
Method: (RI-)BP86(D3BJ)/def2-TZVPP
Symmetry: c1

Cartesian coordinates in Ångström:
N         -0.74940       -0.33313       -1.27952
O         -1.18661        0.27591       -2.11446
O         -0.10141        1.13020        0.15309
C          1.03991        1.65212        0.25943
N          2.21823        1.08375        0.01797
C          3.45829        1.85641        0.12506
C          2.34096       -0.31092       -0.39979
H          1.10078        2.69895        0.60277
H          3.96002        1.89835       -0.85047
H          3.23254        2.87574        0.45396
H          4.12901        1.38087        0.85177
H          3.20464       -0.75697        0.10716
H          1.43718       -0.85805       -0.12071
H          2.49855       -0.38137       -1.48517
O         -3.64532       -1.65997       -1.65721
C         -2.91527       -1.86926       -0.71621
N         -2.46093       -0.83953        0.14183
C         -1.82404       -1.21608        1.40299
C         -3.18982        0.42594        0.10530
H         -2.48115       -2.85750       -0.46030
H         -2.58220       -1.32143        2.19299
H         -1.30348       -2.17237        1.27913
H         -1.11014       -0.43837        1.69086
H         -2.56656        1.21071        0.54346
H         -3.45396        0.65942       -0.93230
H         -4.12794        0.33167        0.67227


[Ag(1FB)1]+ (Isomer 1.1 – gasphase structure)
 
Method: (RI-)BP86(D3BJ)/def2-TZVPP
Symmetry: cs

Cartesian coordinates in Ångström:
Ag    1.8391002   -1.8574672    0.0000000
C    -0.2115804   -0.5575945   -1.2338624
H    -0.3483004   -1.0871537   -2.1762591
H     0.0392541    1.3914227    2.1544052
C    -0.3090120   -1.2755273    0.0000000
H    -0.7175184   -2.2901429    0.0000000
F     0.2160037    2.8058601    0.0000000
C    -0.2115804   -0.5575945    1.2338624
H    -0.3483004   -1.0871537    2.1762591
C    -0.0220504    0.8200800    1.2298147
C     0.0578865    1.4838190    0.0000000
C    -0.0220504    0.8200800   -1.2298147
H     0.0392541    1.3914227   -2.1544052


[Ag(1FB)1]+ (Isomer 1.2 – structure in solution)
 
Method: (RI-)BP86(D3BJ)/def2-TZVPP
Symmetry: c1

Cartesian coordinates in Ångström:
Ag    1.7615595   -1.7948353    0.0154405
C    -0.3444969   -1.0545553   -0.7426352
H    -0.6811974   -1.9432471   -1.2793282
H     0.2573017    2.2628062    1.2398659
C    -0.3289181   -1.0697056    0.6946676
H    -0.6905787   -1.9320229    1.2573144
H     0.2588588    2.2630165   -1.2580068
C    -0.0968491    0.1503968    1.3685598
F    -0.1181001    0.1470974    2.7041653
C     0.1112774    1.3401519    0.6802285
C     0.1067024    1.3277828   -0.7209049
C    -0.1044901    0.1468417   -1.4357470
H    -0.1310594    0.1562628   -2.5236300


[Ag(1FB)2]+ (Isomer 2.1 – gasphase structure)
 
Method: (RI-)BP86(D3BJ)/def2-TZVPP
Symmetry: c1

Cartesian coordinates in Ångström:
C    -2.1952303    2.0253134   -0.7223295
C    -1.2021927    2.8754306   -0.2338130
C    -0.5575528    2.5926916    1.0022637
C    -0.9380144    1.4328138    1.7337079
C    -1.9294446    0.5823924    1.2414853
C    -2.5446897    0.9011966    0.0289383
C     1.6721999   -2.1621531   -0.0585411
C     1.1555148   -1.7094231   -1.2744821
C     1.6470577   -0.5173886   -1.8091106
C     2.6455433    0.2232808   -1.1166777
C     3.1377454   -0.2680405    0.1241949
C     2.6467367   -1.4615286    0.6552793
F    -3.5039968    0.0911381   -0.4359912
F     1.2081998   -3.3117917    0.4470905
Ag    1.0318738    1.3914469   -0.0570124
H    -2.7109150    2.2301154   -1.6586956
H    -0.9528970    3.7868854   -0.7758808
H     0.0712380    3.3506091    1.4733653
H    -0.4878650    1.2363419    2.7060952
H    -2.2447431   -0.3032762    1.7899456
H     0.4010097   -2.2983485   -1.7926713
H     1.3021585   -0.1770463   -2.7848076
H     3.1620452    1.0425605   -1.6204240
H     3.9372873    0.2657863    0.6365436
H     3.0191314   -1.8625060    1.5961272


[Ag(1FB)2]+ (Isomer 2.2 – structure in solution)
 
Method: (RI-)BP86(D3BJ)/def2-TZVPP
Symmetry: c1

Cartesian coordinates in Ångström:
C     0.7536794    2.1155076   -1.4850005
C     1.7456050    1.7850654   -0.5535045
C     1.4480853    1.6742062    0.8061648
C     0.1304704    1.9118473    1.2576976
C    -0.8953276    2.2266073    0.3198749
C    -0.5475583    2.3220164   -1.0403012
F    -1.5062713    2.6423696   -1.9198276
Ag   -0.8249414   -0.1238384    0.7551858
C    -0.6633818   -2.3301300   -1.3068654
C    -1.6239231   -2.0928945   -0.3056296
C     0.0194488   -2.8657901    1.3492861
C     0.9334997   -3.0979154    0.3200568
C     0.5990105   -2.8346809   -1.0138027
F    -0.9974944   -2.0783446   -2.5806011
C    -1.2701611   -2.3779311    1.0452538
H     0.9798484    2.2210036   -2.5446850
H     2.7666052    1.6276479   -0.8978839
H     2.2313207    1.4481261    1.5271192
H    -0.0787716    1.9891053    2.3257617
H    -1.8910327    2.5289705    0.6433337
H    -2.6450620   -1.8378132   -0.5880653
H     0.2778310   -3.0964460    2.3809845
H     1.9186581   -3.4997906    0.5518431
H     1.2995012   -3.0265119   -1.8248587
H    -2.0399383   -2.3435866    1.8176636


[Ag(1FB)3]+
 
Method: (RI-)BP86(D3BJ)/def2-TZVPP
Symmetry: c1

Cartesian coordinates in Ångström:
C     1.4775885    2.7642858   -1.4874722
C     2.4294923    1.7721156   -1.2442730
C     2.2500498    0.5161346   -1.8237184
C     1.1203668    0.2562556   -2.6341258
C     0.1720722    1.2837001   -2.8532164
C     0.3503185    2.5450884   -2.2777157
C    -0.4080345   -3.1883743   -2.8532311
C    -1.0228751   -2.9142867   -1.6256030
C    -0.2569273   -2.8834845   -0.4344772
C     1.1232047   -3.1419554   -0.5273924
C     1.7444490   -3.4164915   -1.7409275
C     0.9652680   -3.4436580   -2.9031709
C    -2.2190838   -0.7003433    1.9612073
C    -1.9368482    0.3627918    1.0988288
C    -0.6257604    0.8911015    1.0198087
C     0.3993024    0.3263577    1.8156240
C     0.1227404   -0.7376204    2.6730317
C    -1.1844051   -1.2244408    2.7349811
F    -1.4541902   -2.2424038    3.5701372
F     1.6550161    3.9767592   -0.9351100
F     1.8518750   -3.1449755    0.6058304
Ag   -0.1500437   -0.5206338   -0.8007844
H     3.2988875    1.9989996   -0.6298144
H     3.0009448   -0.2596386   -1.6800012
H    -0.6750520    1.1068440   -3.5150734
H    -0.3562430    3.3553820   -2.4480829
H    -1.0056919   -3.2270326   -3.7620809
H    -2.1032036   -2.7851692   -1.5651394
H     2.8115556   -3.6310144   -1.7625119
H     1.4394811   -3.6803565   -3.8548529
H    -3.2237114   -1.1088954    2.0539397
H    -2.7417521    0.8229708    0.5267416
H     1.4020641    0.7498900    1.7834342
H     0.8940602   -1.1831692    3.2980214
H     1.0598387   -0.6754367   -3.1987829
H    -0.7284204   -2.8291674    0.5473456
H    -0.4421330    1.8188712    0.4757264


{(1FB)Ag[pf]}ip.
 
Method: (RI-)BP86(D3BJ)/def2-TZVPP
Symmetry: c1

Cartesian coordinates in Ångström:
Al    5.8616218   15.6216793    6.0846387
Ag    5.6387022   17.6605965    3.8350769
H     7.7865681   20.4964802    1.4187686
F     7.3773342   18.9221019   -0.5972946
H     5.1419053   17.6273197   -0.3867409
C     4.7578023   19.3473609    2.5644461
H     3.9893844   19.5940627    3.2988912
C     5.9647173   20.0897084    2.5273664
H     6.1871721   20.7953400    3.3251503
C     6.8512176   19.9423046    1.4627603
C     6.5206139   19.0602962    0.4343819
C     5.3475115   18.3106416    0.4343880
C     4.4607381   18.4580202    1.5017826
H     3.5200559   17.9113556    1.5037237
O     6.5372386   14.5657433    7.2525860
C     6.5021894   13.6347017    8.2459256
C     5.2143992   13.7854400    9.1537750
F     4.1483991   13.1876176    8.5807868
F     5.3832464   13.2367127   10.3757808
F     4.9089236   15.0879567    9.3148515
C     7.7899767   13.8149466    9.1485443
F     8.8609086   14.0896535    8.3824506
F     7.6260362   14.8417832   10.0131578
F     8.0656914   12.7084119    9.8737081
C     6.5044059   12.1796286    7.6316536
F     7.7262895   11.8653259    7.1487483
F     6.1664671   11.2397446    8.5412207
F     5.6248289   12.1078392    6.6123075
O     6.0692540   17.3776479    6.3508819
C     6.8437050   18.3468713    6.9329630
C     6.0423250   19.7097195    6.8976325
F     5.0666059   19.7201988    7.8206040
F     6.8352041   20.7808876    7.0994477
F     5.4447154   19.8787341    5.6858275
C     8.2017310   18.5068102    6.1449734
F     8.7504762   17.3024052    5.9167476
F     7.9700922   19.0775646    4.9239561
F     9.1013383   19.2727772    6.7847651
C     7.1743443   18.0082803    8.4399075
F     8.1599301   17.0915704    8.5070399
F     7.5787749   19.1025449    9.1232885
F     6.0889551   17.5088600    9.0490364
O     6.6770990   15.6072204    4.4662769
C     7.2957219   14.8383585    3.5058652
C     8.3384690   15.7309695    2.7158206
F     9.4503195   15.9338142    3.4421253
F     8.6886204   15.1853299    1.5373213
F     7.8168061   16.9615452    2.4441667
C     6.2120146   14.2807083    2.5049354
F     5.1698911   13.7759956    3.1832769
F     5.7386939   15.2961978    1.7280954
F     6.6911992   13.3271917    1.6857362
C     8.0854460   13.6301326    4.1434162
F     7.2329280   12.6434618    4.4795591
F     8.9935477   13.1171722    3.2842446
F     8.7304470   14.0319670    5.2497088
O     4.1732902   15.3661165    5.7688530
C     2.8601217   15.6822064    5.6871146
C     2.3897153   15.5911721    4.1791267
F     2.2715655   14.3140467    3.7811333
F     1.2182368   16.2192534    3.9496223
F     3.3173250   16.1735640    3.3634652
C     2.5867934   17.1364308    6.2335307
F     3.2393242   17.3340843    7.3879754
F     3.0508110   18.0660129    5.3416541
F     1.2806501   17.3925836    6.4325777
C     1.9985244   14.6512660    6.5284004
F     2.0712431   14.9343798    7.8452026
F     0.6916975   14.6815855    6.1723508
F     2.4550818   13.4045082    6.3377377


[Ag(2FB)1]+ 
 
Method: (RI-)BP86(D3BJ)/def2-TZVPP
Symmetry: cs

Cartesian coordinates in Ångström:
Ag    1.7464320   -1.8986853    0.0000000
C    -0.3259106   -1.0859441   -0.7174912
H    -0.6698450   -1.9681961   -1.2598628
F     0.2696564    2.4436166    1.3405111
C    -0.3259106   -1.0859441    0.7174912
H    -0.6698450   -1.9681961    1.2598628
F     0.2696564    2.4436166   -1.3405111
C    -0.1061492    0.1177977    1.4207102
H    -0.1265203    0.1505996    2.5088544
C     0.0843181    1.2918766    0.7077225
C     0.0843181    1.2918766   -0.7077225
C    -0.1061492    0.1177977   -1.4207102
H    -0.1265203    0.1505996   -2.5088544


[Ag(2FB)2]+ 
 
Method: (RI-)BP86(D3BJ)/def2-TZVPP
Symmetry: c2

Cartesian coordinates in Ångström:
C     2.1129996   -0.7397056    0.8633465
H     2.4101519    0.0873423    1.5084157
F     1.5479221   -4.0340676   -1.5671970
C     2.1571598   -0.5922436   -0.5514518
H     2.4888033    0.3479282   -0.9926870
F     1.4626874   -4.3127132    1.1078816
C     1.9559509   -1.7157653   -1.3828658
H     2.0087666   -1.6348625   -2.4672848
C     1.7295811   -2.9563140   -0.8053392
C     1.6850697   -3.1024164    0.5974675
C     1.8674126   -2.0089630    1.4311748
H     1.8521171   -2.1537368    2.5101060
Ag   -0.0000000   -0.0000000    0.1531260
C    -2.1571598    0.5922436   -0.5514518
H    -2.4888033   -0.3479282   -0.9926870
F    -1.4626874    4.3127132    1.1078816
C    -2.1129996    0.7397056    0.8633465
H    -2.4101519   -0.0873423    1.5084157
F    -1.5479221    4.0340676   -1.5671970
C    -1.8674126    2.0089630    1.4311748
H    -1.8521171    2.1537368    2.5101060
C    -1.6850697    3.1024164    0.5974675
C    -1.7295811    2.9563140   -0.8053392
C    -1.9559509    1.7157653   -1.3828658
H    -2.0087666    1.6348625   -2.4672848


[Ag(2FB)3]+
 
Method: (RI-)BP86(D3BJ)/def2-TZVPP
Symmetry: c1

Cartesian coordinates in Ångström:
Ag   -0.6454815   -0.4360756    0.0134288
F     1.5860328    2.5520625   -3.1180242
C     0.8288597    2.3481087   -2.0333378
C    -0.5631736    2.2772754   -2.1833864
F    -1.0935519    2.4042491   -3.4068381
C    -1.3809886    2.0572261   -1.0815409
H    -2.4618561    2.0515873   -1.2138401
C    -0.7919429    1.9001920    0.1958075
H    -1.4269532    1.8981647    1.0826057
C     0.6154738    1.9686977    0.3346117
H     1.0693213    1.9034353    1.3216381
C     1.4216518    2.1882485   -0.7849925
H     2.5051841    2.2527793   -0.7023902
F     1.4395512    0.4151724    3.7207223
C     0.2489042   -0.0368778    3.3027206
C    -0.9083998    0.6904592    3.6205011
F    -0.7896811    1.8118462    4.3395934
C    -2.1591167    0.2607576    3.1851756
H    -3.0391957    0.8408441    3.4588454
C    -2.2588890   -0.9101545    2.4287867
H    -3.2378754   -1.2716451    2.1191131
C    -1.1026723   -1.6535254    2.1170281
H    -1.1912739   -2.6387156    1.6603074
C     0.1639307   -1.2115341    2.5625097
H     1.0661353   -1.7933237    2.3786817
F     1.4385326   -3.3356767    0.1326430
C     1.2083831   -2.4862432   -0.8809542
C    -0.1028341   -2.3103125   -1.3589857
H    -0.8837210   -2.9868403   -1.0102221
C    -0.3224813   -1.4283416   -2.4476191
H    -1.3215591   -1.3429062   -2.8719215
C     0.7582401   -0.7542630   -3.0304096
H     0.5935379   -0.0984779   -3.8829492
C     2.0521844   -0.9393292   -2.5428844
H     2.9049906   -0.4292488   -2.9884498
C     2.2735643   -1.7922706   -1.4624907
F     3.5071694   -1.9653441   -0.9734832


{(2FB)Ag[pf]}ip.
 
Method: (RI-)BP86(D3BJ)/def2-TZVPP
Symmetry: c1

Cartesian coordinates in Ångström:
Al    5.9042440   15.6625037    6.1167285
Ag    5.7176545   17.7121637    3.8629778
H     7.7623738   19.7762410    0.9129387
F     6.6187086   18.3512286   -0.9381321
F     4.0885281   17.5468371   -0.4363288
C     4.7974678   19.4222095    2.6143991
H     4.2528558   19.8415906    3.4607996
C     6.1236284   19.8398374    2.3426514
H     6.6454409   20.4831517    3.0481843
C     6.7421189   19.4748981    1.1420280
C     6.0418812   18.7107057    0.2175412
C     4.7281890   18.2916198    0.4781912
C     4.0995365   18.6419904    1.6632990
H     3.0732988   18.3263536    1.8362902
O     6.5965306   14.6361386    7.3040063
C     6.5556412   13.6302156    8.2220120
C     5.3654471   13.8325394    9.2420836
F     4.1955988   13.4438511    8.6893111
F     5.5388598   13.1293924   10.3812756
F     5.2447642   15.1339159    9.5661445
C     7.9212631   13.6206421    9.0231525
F     8.9536146   13.8506762    8.1924841
F     7.9337531   14.5864561    9.9681740
F     8.1336579   12.4379058    9.6431909
C     6.3686221   12.2294297    7.5120254
F     7.5280576   11.8062769    6.9629561
F     5.9463891   11.2720555    8.3649984
F     5.4586616   12.3373933    6.5215105
O     6.0319039   17.4239656    6.4138802
C     6.7858502   18.3661140    7.0657757
C     6.1343988   19.7875258    6.8318924
F     5.0069966   19.9292833    7.5474249
F     6.9710723   20.7954450    7.1409716
F     5.7886641   19.9501331    5.5210572
C     8.2597846   18.3593760    6.5065991
F     8.7163860   17.0957551    6.4344030
F     8.2780582   18.8666912    5.2401786
F     9.1178808   19.0797745    7.2483977
C     6.8176589   18.1046476    8.6247322
F     7.6573231   17.0937893    8.9148881
F     7.2297513   19.1962915    9.3090321
F     5.5916115   17.7757548    9.0603583
O     6.7466152   15.6796936    4.5091049
C     7.4352285   14.9706845    3.5480314
C     8.5770738   15.8875046    2.9450291
F     9.6044665   16.0057688    3.8020116
F     9.0455175   15.4218856    1.7733377
F     8.1088034   17.1470310    2.7130302
C     6.4361954   14.5460553    2.4032700
F     5.3315126   13.9973698    2.9277587
F     6.0470516   15.6519978    1.7011958
F     6.9725846   13.6775873    1.5295912
C     8.1153851   13.6788829    4.1421330
F     7.1912044   12.7201514    4.3463207
F     9.0540748   13.1805708    3.3083072
F     8.7016183   13.9637304    5.3142351
O     4.2274743   15.3702756    5.7779143
C     2.9170689   15.6757850    5.6353200
C     2.5117366   15.5392194    4.1128469
F     2.4426183   14.2504756    3.7435484
F     1.3352325   16.1317612    3.8189888
F     3.4568796   16.1285428    3.3239305
C     2.6085209   17.1422030    6.1295713
F     3.1930108   17.3761345    7.3113989
F     3.1169159   18.0545495    5.2395314
F     1.2919711   17.3958036    6.2463258
C     2.0309420   14.6614856    6.4733266
F     2.0453814   14.9867509    7.7826294
F     0.7401125   14.6652668    6.0623937
F     2.5080559   13.4149862    6.3436331


[Ag(3FB)1]+ 
 
Method: (RI-)BP86(D3BJ)/def2-TZVPP
Symmetry: c1

Cartesian coordinates in Ångström:
Ag    1.7611916   -1.9326393   -0.1455221
C    -0.2981806   -1.1027003   -0.6761713
H    -0.6909799   -1.9560814   -1.2332631
F     0.2443332    2.4528003    1.3579029
C    -0.3348205   -1.0735097    0.7602278
H    -0.6552485   -1.9642026    1.3010450
F     0.2867146    2.4426581   -1.3342612
C    -0.1316604    0.1259976    1.4536448
H    -0.1692387    0.1705129    2.5403581
C     0.0698518    1.2985186    0.7304296
C     0.0974036    1.3081552   -0.6807030
C    -0.0853074    0.1106324   -1.3726338
F    -0.0940588    0.1198582   -2.7010537


[Ag(3FB)2]+ 
 
Method: (RI-)BP86(D3BJ)/def2-TZVPP
Symmetry: c1

Cartesian coordinates in Ångström:
C    -2.4982140    0.9878011   -0.7182021
C    -2.0855043    1.4651501    0.5276185
C    -2.4251732    0.7418730    1.6872858
C    -3.1583385   -0.4374484    1.6204006
C    -3.5806359   -0.9108766    0.3644045
C    -3.2454259   -0.2033366   -0.8268930
H    -3.7022031   -0.4498566   -1.7855598
H    -4.2753133   -1.7486988    0.3104795
H    -3.4190457   -0.9562929    2.5406486
F    -2.0132931    1.2165305    2.8602495
F    -1.3778078    2.5838984    0.6200339
F    -2.1919957    1.6829595   -1.8129177
C     1.7811803   -0.9532950   -1.0317750
C     1.7378345   -1.2889181    0.3352763
C     0.9786110   -2.3877971    0.7430296
C     0.2580715   -3.1587311   -0.1929616
C     0.3262642   -2.7995388   -1.5708770
C     1.0830849   -1.6877494   -1.9837215
H     1.1586210   -1.4091940   -3.0328818
H    -0.1051604   -3.4649295   -2.3182005
H    -0.1718245   -4.1072548    0.1295848
F     0.9544860   -2.7161213    2.0341139
F     2.4077456   -0.5656840    1.2236510
F     2.5075564    0.1021890   -1.3911535
Ag   -1.6255199   -1.8570788   -0.5933333


[Ag(3FB)3]+
 
Method: (RI-)BP86(D3BJ)/def2-TZVPP
Symmetry: c1

Cartesian coordinates in Ångström:
Ag   -0.6315600   -0.4308427    0.0153163
F     1.2604708    2.6103269   -3.2980823
C     0.6157582    2.3847351   -2.1555763
C    -0.7821666    2.3062016   -2.1362782
F    -1.4422272    2.4519955   -3.2900091
C    -1.4742200    2.0659681   -0.9519563
H    -2.5625668    2.0685628   -0.9592359
C    -0.7433000    1.8999808    0.2464581
H    -1.2727434    1.8999085    1.1994962
C     0.6711278    1.9573905    0.2391545
H     1.2509302    1.8871185    1.1576377
C     1.3303014    2.1936416   -0.9654020
F     2.6642374    2.2413957   -1.0087354
F     1.4277736    0.4355051    3.7042384
C     0.2413928   -0.0348366    3.2998871
C    -0.9121304    0.6842347    3.6396741
F    -0.8224809    1.8060323    4.3506241
C    -2.1598888    0.2169005    3.2024039
F    -3.2493949    0.9242151    3.5194959
C    -2.2684562   -0.9484319    2.4476679
H    -3.2557212   -1.3058153    2.1611891
C    -1.1003486   -1.6676022    2.1287194
H    -1.1832095   -2.6509260    1.6674490
C     0.1657123   -1.2093248    2.5533482
H     1.0720346   -1.7819232    2.3645749
F     1.2391487   -3.4199312    0.1385211
C     1.1410728   -2.5358419   -0.8649244
C    -0.1221348   -2.2404735   -1.4168810
H    -0.9709987   -2.8721623   -1.1532170
C    -0.1899033   -1.3324343   -2.5040698
H    -1.1466630   -1.1578742   -2.9928684
C     0.9685561   -0.7343671   -3.0069834
H     0.9390728   -0.0574847   -3.8581859
C     2.1989216   -1.0401579   -2.4311581
F     3.3179891   -0.4843744   -2.8929600
C     2.3015215   -1.9304474   -1.3486069
F     3.4840725   -2.1988515   -0.8007053


{(3FB)Ag[pf]}ip.
 
Method: (RI-)BP86(D3BJ)/def2-TZVPP
Symmetry: c1

Cartesian coordinates in Ångström:
Al    5.8826507   15.6498657    6.1149233
Ag    5.6636463   17.6921430    3.8707897
F     8.0278386   20.0678797    0.9854249
F     6.8635012   18.4527132   -0.8557125
F     4.3726327   17.4656602   -0.4386927
C     4.8200609   19.4251956    2.6068936
H     4.2173648   19.8195724    3.4253624
C     6.1206100   19.9399709    2.3885516
H     6.5879897   20.6210024    3.0960471
C     6.7918645   19.6027367    1.2175883
C     6.2016656   18.7730972    0.2572236
C     4.9170233   18.2670362    0.4875873
C     4.2160195   18.5832510    1.6459199
H     3.2067995   18.2026605    1.7805177
O     6.5851346   14.6269278    7.2981353
C     6.5515802   13.6274228    8.2238226
C     5.3555357   13.8228060    9.2383396
F     4.1928981   13.4115086    8.6869476
F     5.5360031   13.1338380   10.3848989
F     5.2154841   15.1258354    9.5483602
C     7.9143505   13.6386947    9.0297149
F     8.9460951   13.8786022    8.2011767
F     7.9106125   14.6084250    9.9708540
F     8.1398381   12.4615117    9.6554053
C     6.3833947   12.2205705    7.5220960
F     7.5492068   11.8097422    6.9776371
F     5.9720164   11.2631459    8.3801665
F     5.4733812   12.3110436    6.5295466
O     6.0179971   17.4135311    6.4017916
C     6.7826890   18.3614747    7.0334183
C     6.1078086   19.7762135    6.8261033
F     5.0069495   19.9064056    7.5833726
F     6.9445903   20.7929525    7.1028558
F     5.7106058   19.9342475    5.5286882
C     8.2377123   18.3721557    6.4265496
F     8.7078523   17.1147520    6.3415480
F     8.2069138   18.8767311    5.1586176
F     9.1097064   19.1055908    7.1378938
C     6.8682446   18.0949872    8.5890619
F     7.7277049   17.0923916    8.8478911
F     7.2909396   19.1891423    9.2624933
F     5.6607238   17.7514391    9.0632457
O     6.7070409   15.6618551    4.4984969
C     7.3781327   14.9446964    3.5312385
C     8.4749544   15.8721193    2.8648379
F     9.5252983   16.0413731    3.6834446
F     8.9147545   15.3869906    1.6912153
F     7.9662760   17.1144623    2.6140720
C     6.3518011   14.4655462    2.4335334
F     5.2742790   13.9154692    3.0112684
F     5.9207959   15.5397721    1.7087771
F     6.8774580   13.5775836    1.5726867
C     8.1117540   13.6860059    4.1345974
F     7.2229462   12.7027123    4.3747854
F     9.0485591   13.2017149    3.2907148
F     8.7118979   14.0111912    5.2892390
O     4.2010425   15.3643067    5.7935692
C     2.8897207   15.6726586    5.6662713
C     2.4632736   15.5285027    4.1500990
F     2.3831580   14.2384411    3.7890172
F     1.2864067   16.1254441    3.8683798
F     3.4014323   16.1084464    3.3445329
C     2.5920347   17.1429155    6.1559548
F     3.1948353   17.3828528    7.3271754
F     3.0901281   18.0487355    5.2520429
F     1.2786048   17.4016014    6.2900755
C     2.0115984   14.6660704    6.5215787
F     2.0485752   14.9965984    7.8290489
F     0.7146827   14.6751918    6.1306764
F     2.4802797   13.4167868    6.3887780


[Ag(4FB)1]+ 
 
Method: (RI-)BP86(D3BJ)/def2-TZVPP
Symmetry: c1

Cartesian coordinates in Ångström:
C     0.7130902    1.0022604    0.0767927
C     1.3542696   -0.2197254    0.4757705
C     0.6140048   -1.2012768    1.1223567
C    -0.7470102   -0.9965219    1.4163842
C    -1.3867507    0.1990509    1.0438082
C    -0.6587631    1.1933637    0.3848277
F    -2.6659620    0.3762472    1.3313697
F    -1.4372882   -1.9308718    2.0400702
F     1.1784071   -2.3461083    1.4961720
Ag    0.6363391    0.1810739   -2.0147887
F    -1.2488641    2.3480168    0.0945439
H     1.3146142    1.8889064   -0.1418177
H     2.4310134   -0.3433151    0.3675107


[Ag(4FB)2]+ 
 
Method: (RI-)BP86(D3BJ)/def2-TZVPP
Symmetry: c2

Cartesian coordinates in Ångström:
C     2.4896487    2.5179445   -0.7420198
C     2.3688795    1.2899024   -1.4017918
F     2.6088134    3.6432678   -1.4312016
C     2.2394768    0.0951134   -0.6746078
C     2.2306156    0.1423638    0.7534348
C     2.3503346    1.3826845    1.4013225
C     2.4800785    2.5644301    0.6632274
Ag    0.0000000   -0.0000000    0.0259971
F     2.4018333    1.2637227   -2.7332334
F     2.5896972    3.7329635    1.2780903
F     2.3647983    1.4452901    2.7320085
H     2.3202913   -0.7693135    1.3441923
H     2.3376758   -0.8535591   -1.2024200
C    -2.4896487   -2.5179445   -0.7420198
C    -2.3688795   -1.2899024   -1.4017918
F    -2.6088134   -3.6432678   -1.4312016
C    -2.2394768   -0.0951134   -0.6746078
C    -2.2306156   -0.1423638    0.7534348
C    -2.3503346   -1.3826845    1.4013225
C    -2.4800785   -2.5644301    0.6632274
F    -2.4018333   -1.2637227   -2.7332334
F    -2.5896972   -3.7329635    1.2780903
F    -2.3647983   -1.4452901    2.7320085
H    -2.3202913    0.7693135    1.3441923
H    -2.3376758    0.8535591   -1.2024200


[Ag(4FB)3]+
 
Method: (RI-)BP86(D3BJ)/def2-TZVPP
Symmetry: c1

Cartesian coordinates in Ångström:
Ag   -0.4186589   -0.5318373    0.0831094
F     1.3852531    2.6674457   -3.2640029
C     0.7390682    2.3859141   -2.1408860
C    -0.6632825    2.3794884   -2.1310773
F    -1.3330285    2.6530694   -3.2444004
C    -1.3435946    2.0887706   -0.9433389
F    -2.6786624    2.1275993   -0.9345491
C    -0.6383817    1.8009310    0.2393899
H    -1.1823504    1.8102102    1.1844939
C     0.7830048    1.8083135    0.2207833
H     1.3571713    1.6882518    1.1379902
C     1.4501077    2.0841794   -0.9696816
F     2.7862956    2.0819635   -1.0150918
F     1.3322443   -0.0052078    3.6806845
C     0.0720115   -0.2496421    3.2994420
C    -0.9282949    0.6623939    3.6608498
F    -0.6269566    1.7524480    4.3609788
C    -2.2544256    0.4354363    3.2641937
F    -3.2001334    1.3086610    3.5962268
C    -2.5677487   -0.7035921    2.5109478
F    -3.8374797   -0.9082836    2.1500473
C    -1.5732382   -1.6197771    2.1553009
H    -1.8670701   -2.5570224    1.6849191
C    -0.2348317   -1.3913103    2.5575027
H     0.5406908   -2.1371027    2.3864947
F     2.0955845   -3.1123100    0.1786967
C     1.6499650   -2.3756735   -0.8465881
C     0.2839254   -2.3940315   -1.1821475
H    -0.3562557   -3.1530373   -0.7329802
C    -0.1677297   -1.6276517   -2.2901647
H    -1.1971373   -1.6977519   -2.6377684
C     0.7507388   -0.8771816   -3.0237338
F     0.3463496   -0.1572020   -4.0756227
C     2.1105772   -0.8718298   -2.6869210
F     2.9765651   -0.1569690   -3.3930980
C     2.5617611   -1.6146576   -1.5844362
F     3.8479266   -1.5929950   -1.2555430


{(4FB)Ag[pf]}ip.
 
Method: (RI-)BP86(D3BJ)/def2-TZVPP
Symmetry: c1

Cartesian coordinates in Ångström:
Al   10.3018960   12.7157391    7.0901378
F    13.9092436    9.7048824    3.0921061
C    13.4937306    8.9632648    4.1252426
F    15.7086648    8.8979814    4.9655309
Ag   11.0666364   10.1665281    5.6498756
C    14.4293813    8.5356404    5.0657056
F    14.9244748    7.3124062    7.0247562
C    14.0250061    7.7119308    6.1263307
F    12.3307937    6.5258535    7.2526961
C    12.6882219    7.3284361    6.2408875
C    11.7395225    7.7606802    5.3125137
H    10.7333843    7.3497785    5.3568875
C    12.1423144    8.5986240    4.2391671
H    11.4763326    8.7908249    3.3984026
O     9.4114049   14.0595349    7.6604326
C     9.2057038   15.1885013    8.3935577
C     9.9349291   15.1203070    9.7988037
F    11.2326465   15.4754394    9.6862530
F     9.3642622   15.9372756   10.7094354
F     9.9023811   13.8632942   10.2815036
C     7.6491246   15.3507072    8.6224549
F     6.9785739   15.0499433    7.4957316
F     7.2221106   14.5089214    9.5914305
F     7.3128351   16.6068761    8.9879918
C     9.7506446   16.4545034    7.6198585
F     8.9397154   16.7799254    6.5907849
F     9.8511919   17.5363095    8.4225338
F    10.9729315   16.1932532    7.1134840
O    11.8978477   12.5548184    7.7553319
C    13.2508908   12.5359630    7.7160522
C    13.7809104   12.8673331    6.2676435
F    13.5389375   11.8070137    5.4342848
F    15.1005439   13.1176773    6.2227397
F    13.1298825   13.9252363    5.7625010
C    13.8372822   13.5954127    8.7346001
F    13.1957657   13.5136004    9.9100404
F    13.6842499   14.8460716    8.2548130
F    15.1574366   13.3920877    8.9598462
C    13.7651587   11.1025305    8.1491814
F    13.6808500   10.9233427    9.4752316
F    15.0333174   10.8550669    7.7648992
F    12.9810805   10.1371987    7.5765225
O    10.4797174   12.5696349    5.3083882
C     9.8796686   12.8993397    4.1155392
C     9.4833475   14.4275712    4.0685552
F     8.3660348   14.6477702    4.7874987
F     9.2540544   14.8471470    2.8047725
F    10.4744846   15.1703800    4.5856279
C    10.9107594   12.6204916    2.9510079
F    11.5078659   11.4097695    3.1294425
F    11.8867546   13.5422650    2.9412333
F    10.3273288   12.5970500    1.7380697
C     8.5840608   12.0264686    3.9014449
F     8.9325622   10.7197572    3.6880336
F     7.8424043   12.4240854    2.8552660
F     7.8175906   12.0524056    5.0035240
O     9.5352139   11.0918242    7.2862278
C     8.7893739   10.2861308    8.1147841
C     9.7470305    9.5607427    9.1353151
F    10.4832942    8.6202592    8.4812008
F     9.0871801    8.9473873   10.1341958
F    10.6063983   10.4431235    9.6701278
C     7.7005967   11.1134630    8.9031865
F     7.1234776   12.0066604    8.0821334
F     8.2647381   11.7786501    9.9273846
F     6.7348360   10.3145448    9.4080199
C     8.0264526    9.2074417    7.2416686
F     6.9680215    9.7459270    6.6151535
F     7.6071299    8.1602093    7.9723757
F     8.8438152    8.7087819    6.2655457


[Ag(5FB)1]+ 
 
Method: (RI-)BP86(D3BJ)/def2-TZVPP
Symmetry: c1

Cartesian coordinates in Ångström:
Ag    1.8402194   -1.9818682    0.7360223
C    -0.3660772   -1.0324754   -0.7931239
F    -0.6999415   -2.1242714   -1.4727636
F     0.3699305    2.4382697    1.3520181
C    -0.2171647   -1.1169843    0.6279464
H    -0.7303760   -1.9337025    1.1470131
F     0.1794751    2.4901973   -1.3479718
C    -0.0025870    0.1008631    1.3487682
F     0.0047391    0.0713956    2.6770453
C     0.1435638    1.3152473    0.6868382
C     0.0323860    1.3446596   -0.7169595
C    -0.2217396    0.1775729   -1.4634008
F    -0.3324279    0.2510963   -2.7814320


[Ag(5FB)2]+ 
 
Method: (RI-)BP86(D3BJ)/def2-TZVPP
Symmetry: c1

Cartesian coordinates in Ångström:
C     2.4891506    1.0946765    0.0417090
C     2.5696129    1.0720279   -1.3508484
C     2.7458971   -0.1583500   -2.0059159
C     2.8378749   -1.3618364   -1.2864705
C     2.7552561   -1.3285189    0.1058337
C     2.5389501   -0.1067888    0.8031185
F     2.4130995    2.2657753    0.6729498
F     2.4888331    2.1931804   -2.0583530
F     2.8080763   -0.1860928   -3.3254500
F     3.0088524   -2.5076834   -1.9339434
F     2.9280412   -2.4522834    0.7978692
C    -2.1155070    0.4756888    2.0953827
C    -2.4673257    1.7638023    1.6910884
C    -2.6863127    2.0162308    0.3262530
C    -2.5548925    0.9994056   -0.6344097
C    -2.2036690   -0.2854884   -0.2197288
C    -1.9353486   -0.5714669    1.1484842
F    -1.9914868    0.2091573    3.3935340
F    -2.6042940    2.7441987    2.5751029
F    -3.0043926    3.2379599   -0.0636520
F    -2.7715399    1.2682616   -1.9169431
F    -2.1661328   -1.2732544   -1.1134188
Ag    0.2982302   -0.3219132    0.9527168
H     2.7944706   -0.0511707    1.8641681
H    -1.9802434   -1.6080180    1.4916234


[Ag(5FB)3]+
 
Method: (RI-)BP86(D3BJ)/def2-TZVPP
Symmetry: c1

Cartesian coordinates in Ångström:
C     1.4819886    2.0671898   -1.3442811
C     1.0829397    3.0800010   -0.4706520
C    -0.2606334    3.4833400   -0.4539071
C    -1.2018628    2.8931013   -1.3125014
C    -0.7835760    1.8912797   -2.1896941
C     0.5533394    1.4296047   -2.1985586
F     2.7740884    1.7301612   -1.4057375
F     1.9613428    3.6647784    0.3414996
F    -0.6483218    4.4259401    0.3910248
F    -2.4672651    3.2965796   -1.2883586
F    -1.6591065    1.3805655   -3.0630586
C    -1.3607739   -2.8135744   -1.3269229
C    -1.4794221   -3.5938859   -0.1745079
C    -2.1952353   -3.0893884    0.9223674
C    -2.7887028   -1.8180687    0.8752241
C    -2.6588566   -1.0527669   -0.2848038
C    -1.9256093   -1.5233419   -1.3954124
F    -0.7276498   -3.3134279   -2.3911102
F    -0.9255386   -4.8017193   -0.1060921
F    -2.3005661   -3.8190072    2.0259707
F    -3.4653435   -1.3619217    1.9245339
F    -3.2681782    0.1359331   -0.3541904
Ag    0.0888731   -0.3451243   -0.7049479
C     2.2742668   -1.2881207    0.8583112
C     3.2298653   -0.2982058    1.0954447
C     2.8661523    0.8416610    1.8282297
C     1.5576374    1.0022008    2.3121625
C     0.6149395    0.0029840    2.0701921
C     0.9440974   -1.1496778    1.3201536
F     2.6354007   -2.4083393    0.2279461
F     4.4718372   -0.4264386    0.6419150
F     3.7649632    1.7872715    2.0514571
F     1.2320984    2.0946330    2.9985103
F    -0.6101773    0.1183441    2.5944772
H     0.9151253    0.8346607   -3.0389370
H    -2.0271557   -1.0248518   -2.3600840
H     0.3050193   -2.0323686    1.3843377


{(5FB)Ag[pf]}ip.	
 
Method: (RI-)BP86(D3BJ)/def2-TZVPP
Symmetry: c1

Cartesian coordinates in Ångström:
Ag    0.8083290    9.1092529    6.1893926
Al    1.1947435    7.3469344    3.7605238
F     1.3634249    8.9560887   10.6637076
F     3.7486812   10.1399357   10.1047163
C     0.4767651   10.8960801    7.6801066
H    -0.4251677   11.2766060    7.2011807
C     0.3679901   10.0453771    8.8026153
F    -0.8194580    9.5183346    9.1213415
F     3.9916450   11.8785842    8.0252181
C     1.4665171    9.7842974    9.6222923
C     2.6905312   10.4031481    9.3418194
C     2.8193385   11.2875969    8.2633113
C     1.7101081   11.5463438    7.4588198
F     1.8074057   12.4642215    6.4944327
O     1.0732081    6.0353028    2.6703738
C     1.3699110    5.3349262    1.5409935
C     0.4864105    5.8411936    0.3324799
F    -0.7902043    5.4198985    0.4552660
F     0.9521466    5.4024365   -0.8570687
F     0.4733371    7.1895961    0.3061763
C     2.8935832    5.4883639    1.1345515
F     3.6668559    5.5464758    2.2358446
F     3.0944885    6.6281773    0.4395220
F     3.3235365    4.4616090    0.3706887
C     1.0558169    3.8091929    1.8126785
F     2.0389287    3.2482300    2.5538233
F     0.9413427    3.0975029    0.6703790
F    -0.0945255    3.6854666    2.4991269
O    -0.3299200    8.2124824    4.1391145
C    -1.6925511    8.0646712    4.2279827
C    -2.3329583    9.4971116    4.4206630
F    -2.2895337   10.2025352    3.2798491
F    -3.6070624    9.4429315    4.8473469
F    -1.6321966   10.2097922    5.3527423
C    -2.0606805    7.1469422    5.4565850
F    -1.3144349    6.0298888    5.4412611
F    -1.7808905    7.8003136    6.6238691
F    -3.3563288    6.7952475    5.4872055
C    -2.2936154    7.4284597    2.9127377
F    -2.0706708    6.1006080    2.8883469
F    -3.6273038    7.6286275    2.8235117
F    -1.7126178    7.9761559    1.8339548
O     2.3594400    8.5601145    3.3287830
C     2.7541830    9.8019068    2.9589702
C     3.5745408    9.7273823    1.6075064
F     2.7485810    9.5056754    0.5650194
F     4.2493692   10.8772541    1.3687722
F     4.4645729    8.7245778    1.6596551
C     3.7027885   10.4035572    4.0749993
F     3.1927858   10.1253664    5.3153678
F     4.9252433    9.8513442    4.0350816
F     3.8357225   11.7399242    3.9932023
C     1.5126474   10.7533324    2.7557879
F     0.9601302   11.0599482    3.9705989
F     1.8194860   11.9141832    2.1513494
F     0.5650438   10.1368748    2.0330313
O     1.5601410    6.9313994    5.4818507
C     2.2964798    6.1401393    6.3323241
C     3.6863242    6.8307109    6.6069123
F     3.4950207    7.9455377    7.3765164
F     4.5585588    6.0358366    7.2490161
F     4.2421575    7.2333156    5.4551823
C     2.5251341    4.6994114    5.7328202
F     1.3850327    4.2482754    5.1850562
F     3.4732567    4.7307016    4.7782634
F     2.9183771    3.8217546    6.6817929
C     1.5091286    5.9724865    7.6966795
F     0.4983680    5.0983235    7.5744983
F     2.3062232    5.5710703    8.7022252
F     0.9554480    7.1611248    8.0772535


[Ag(DCM)1]+ 
 
Method: (RI-)BP86(D3BJ)/def2-TZVPP
Symmetry: c2v

Cartesian coordinates in Ångström:
Ag    0.0000000    0.0000000   -2.5205569
Cl    0.0000000   -1.4799535   -0.3493477
Cl    0.0000000    1.4799535   -0.3493477
C     0.0000000    0.0000000    0.6756704
H    -0.9146146    0.0000000    1.2716933
H     0.9146146    0.0000000    1.2716933


[Ag(DCM)2]+ 
 
Method: (RI-)BP86(D3BJ)/def2-TZVPP
Symmetry: c1

Cartesian coordinates in Ångström:
Ag   -0.1276473   -0.0027146    0.0902964
Cl   -1.4264187   -2.2941792    0.1104574
Cl   -0.2903392    2.2038262   -1.4376671
Cl    1.5059228   -2.1438957   -0.1274852
Cl    0.0852992    2.2353689    1.4843983
C    -0.0493391    3.2449124    0.0019690
C     0.0957375   -3.2442448   -0.0292431
H     0.8858452    3.7938087   -0.1211377
H    -0.9212555    3.8923804    0.1097964
H     0.0466690   -3.8284105   -0.9497892
H     0.1955260   -3.8568517    0.8684048


[Ag(DCM)3]+
 
Method: (RI-)BP86(D3BJ)/def2-TZVPP
Symmetry: c3

Cartesian coordinates in Ångström:
Ag    0.0000000    0.0000000   -0.0360001
C    -0.3035012    3.3418675   -0.0063691
Cl   -0.8615620    2.2644006    1.3125483
Cl    0.4296418    2.3991988   -1.3437246
H     0.4600745    4.0082868    0.3975960
H    -1.1704424    3.8742696   -0.4004667
C     3.0458927   -1.4080940   -0.0063691
Cl    2.3918095   -0.3860657    1.3125483
Cl    1.8629462   -1.5716801   -1.3437246
H     3.2412410   -2.4025796    0.3975960
H     3.9404371   -0.9235020   -0.4004667
C    -2.7423915   -1.9337735   -0.0063691
Cl   -1.5302475   -1.8783349    1.3125483
Cl   -2.2925880   -0.8275187   -1.3437246
H    -3.7013154   -1.6057072    0.3975960
H    -2.7699947   -2.9507676   -0.4004667


[Ag(DCM)4]+
 
Method: (RI-)BP86(D3BJ)/def2-TZVPP
Symmetry: c1

Cartesian coordinates in Ångström:
Ag   -0.0042546   -0.0003722    0.0025802
C     0.1947928   -3.3978973   -0.5858354
H    -0.3141575   -3.5096846   -1.5440558
H     0.7114315   -4.3044484   -0.2667332
C     0.7446968    1.6269736    2.9543518
H     0.3570306    1.8428625    3.9512012
H     1.8183685    1.7977947    2.8660539
C     2.2103431    2.4133549   -1.0941725
H     2.9247984    2.6447893   -1.8857495
H     1.9049976    3.2908590   -0.5228138
C    -3.1481581   -0.6427281   -1.2741880
H    -3.4100914   -1.5867175   -0.7946052
H    -3.9874026   -0.1796741   -1.7955701
Cl    1.4458595   -2.1154917   -0.7857125
Cl   -1.0056926   -2.9565431    0.6480506
Cl    0.4500231   -0.1236393    2.6380860
Cl   -0.0951353    2.6569000    1.7751412
Cl    0.7351166    1.7476125   -1.8887926
Cl    2.9440487    1.2371921    0.0171576
Cl   -1.8403791   -0.9388818   -2.4397361
Cl   -2.6362361    0.4977394    0.0253420


[Ag(DCE)1]+ 
 
Method: (RI-)BP86(D3BJ)/def2-TZVPP
Symmetry: c2

Cartesian coordinates in Ångström:
Ag    0.0000000    0.0000000   -2.7282986
Cl    1.7434335   -0.2507910   -0.9013693
C     0.5679373   -0.4950970    0.4798593
C    -0.5679373    0.4950970    0.4798593
Cl   -1.7434335    0.2507910   -0.9013693
H     0.2369787   -1.5357761    0.4190931
H     1.1781577   -0.3453205    1.3787085
H    -0.2369787    1.5357761    0.4190931
H    -1.1781577    0.3453205    1.3787085


[Ag(DCE)2]+ 
 
Method: (RI-)BP86(D3BJ)/def2-TZVPP
Symmetry: c2

Cartesian coordinates in Ångström:
C    -3.3485848   -0.6497376    0.1585469
C    -3.3131700    0.8141778   -0.1958043
Cl   -1.8668185    1.2571156   -1.2065266
Ag   -0.0000000   -0.0000000    0.1053560
Cl   -2.0051234   -1.1317829    1.2887965
Cl    2.0051234    1.1317829    1.2887965
C     3.3485848    0.6497376    0.1585469
C     3.3131700   -0.8141778   -0.1958043
Cl    1.8668185   -1.2571156   -1.2065266
H    -4.2707879   -0.8716286    0.7082094
H    -3.2664845   -1.3019982   -0.7156584
H    -3.2883822    1.4647371    0.6831579
H    -4.1797950    1.0598327   -0.8207570
H     3.2664845    1.3019982   -0.7156584
H     4.2707879    0.8716286    0.7082094
H     3.2883822   -1.4647371    0.6831579
H     4.1797950   -1.0598327   -0.8207570


[Ag(DCE)3]+
 
Method: (RI-)BP86(D3BJ)/def2-TZVPP
Symmetry: c1

Cartesian coordinates in Ångström:
Ag    3.0396243    4.1236351    1.3229776
Cl    4.5590316    4.5195961   -0.9404314
Cl    1.6044787    6.0695842    0.0224752
Cl    4.8404346    5.5690582    2.7868185
Cl    1.6316351    4.5370739    3.6193682
Cl    4.3773834    1.7795424    1.7619195
Cl    1.2457651    2.2833670    0.3515952
C     4.0825446    5.5417491    4.4337368
H     4.2959667    4.5573243    4.8603375
H     4.6048089    6.3167258    5.0069196
C     2.6067842    5.8506280    4.4020634
H     2.3833088    6.7730820    3.8581900
H     2.2264865    5.9221728    5.4277631
C     2.3076910    5.9731774   -1.6454080
H     1.9144536    5.0587698   -2.0993596
H     1.9174295    6.8492874   -2.1763576
C     3.8152650    6.0157724   -1.6444917
H     4.2094102    6.8595621   -1.0706788
H     4.1803217    6.0652808   -2.6769397
C     1.9687604    0.7153274    0.9049340
H     1.6980124    0.6018546    1.9587303
H     1.4747684   -0.0603672    0.3083560
C     3.4588590    0.6493181    0.6822410
H     3.7409131    0.8977945   -0.3451414
H     3.8218832   -0.3536962    0.9352925


[Ag(AN)1]+ 
 
Method: (RI-)BP86(D3BJ)/def2-TZVPP
Symmetry: c3v

Cartesian coordinates in Ångström:
Ag    0.0000000    0.0000000   -3.5863239
N     0.0000000    0.0000000   -1.5132962
C    -0.0000000    0.0000000   -0.3556530
C    -0.0000000    0.0000000    1.0865801
H    -0.5172494    0.8959023    1.4563860
H    -0.5172494   -0.8959023    1.4563860
H     1.0344989    0.0000000    1.4563860


[Ag(AN)2]+ 
 
Method: (RI-)BP86(D3BJ)/def2-TZVPP
Symmetry: d3d

Cartesian coordinates in Ångström:
Ag    0.0000000    0.0000000    0.0000000
N     0.0000000    0.0000000   -2.0267674
C     0.0000000   -0.0000000   -3.1837631
C    -0.0000000   -0.0000000   -4.6274014
N     0.0000000    0.0000000    2.0267674
C     0.0000000    0.0000000    3.1837631
C    -0.0000000   -0.0000000    4.6274014
H     0.0000000   -1.0336515   -4.9984190
H     0.8951684    0.5168257   -4.9984190
H    -0.8951684    0.5168257   -4.9984190
H     0.0000000    1.0336515    4.9984190
H    -0.8951684   -0.5168257    4.9984190
H     0.8951684   -0.5168257    4.9984190


[Ag(AN)3]+
 
Method: (RI-)BP86(D3BJ)/def2-TZVPP
Symmetry: c1

Cartesian coordinates in Ångström:
C     3.8287237   -1.0717096   -2.1871127
C     2.6863153   -1.3950558   -1.3588992
H     1.7588117   -1.2349750   -1.9238884
H     2.6765415   -0.7559306   -0.4665135
H     2.7370572   -2.4460887   -1.0461779
C     7.1538060   -2.1639935   -6.7561916
C     7.4615043   -2.9666818   -7.9209361
H     7.7289628   -3.9855079   -7.6118101
H     8.3044441   -2.5259682   -8.4687792
H     6.5880254   -3.0125420   -8.5842439
C     8.3602893    2.2811423   -3.3225708
C     9.1952335    3.4170802   -2.9937108
H     8.9599928    3.7760837   -1.9834231
H     9.0199400    4.2288222   -3.7116890
H    10.2533032    3.1273858   -3.0336316
N     4.7425618   -0.8131094   -2.8500885
N     6.9072996   -1.5221256   -5.8241197
N     7.6923265    1.3723902   -3.5862464
Ag    6.4464313   -0.3226462   -4.0856174


[Ag(AN)4]+
 
Method: (RI-)BP86(D3BJ)/def2-TZVPP
Symmetry: c1

Cartesian coordinates in Ångström:
Ag   -0.8911603    0.3121146   -0.0089111
N    -2.1966222   -1.0470515   -1.2298829
N     0.3145265   -0.9156588    1.4313655
N     0.4854425    1.4400036   -1.3742500
N    -2.1821930    1.7506807    1.1299331
C    -2.8717928   -1.7551571   -1.8506904
C    -2.8540361    2.4930833    1.7131140
C     1.1969264    2.0144175   -2.0859110
C     0.9333270   -1.5492611    2.1785472
C    -3.7165252   -2.6411984   -2.6273146
H    -3.9340804   -2.1922883   -3.6049538
H    -4.6621330   -2.8179555   -2.0988792
H    -3.2106606   -3.6028355   -2.7822529
C    -3.6945984    3.4220119    2.4426473
H    -4.4105909    3.8970998    1.7597724
H    -3.0776094    4.2007471    2.9090592
H    -4.2495161    2.8909060    3.2266334
C     2.0870849    2.7329638   -2.9763854
H     1.9849304    3.8142373   -2.8181654
H     1.8413233    2.5015908   -4.0207541
H     3.1275757    2.4420255   -2.7830922
C     1.7075040   -2.3419613    3.1134217
H     1.6662055   -3.4019923    2.8319034
H     1.3039847   -2.2274510    4.1276686
H     2.7546374   -2.0131710    3.1081373


[Ag(DMF)1]+ 
 
Method: (RI-)BP86(D3BJ)/def2-TZVPP
Symmetry: cs

Cartesian coordinates in Ångström:
Ag   -4.1140542   -0.3974635    0.0000000
C    -1.1319338    0.3259412    0.0000000
O    -2.0147637   -0.5900720    0.0000000
N     0.1646090    0.0679734    0.0000000
C     1.1495998    1.1510306    0.0000000
C     0.6808277   -1.3026135    0.0000000
H    -1.3943811    1.3931713    0.0000000
H     0.6403204    2.1201814    0.0000000
H     1.7820320    1.0741640    0.8934363
H     1.7820320    1.0741640   -0.8934363
H    -0.1539838   -2.0066274    0.0000000
H     1.2995947   -1.4566832   -0.8930148
H     1.2995947   -1.4566832    0.8930148


[Ag(DMF)2]+ 
 
Method: (RI-)BP86(D3BJ)/def2-TZVPP
Symmetry: c2

Cartesian coordinates in Ångström:
Ag    0.0000000   -0.0000000   -0.1109862
O    -1.8654683   -0.9091791   -0.1380964
C    -2.9901400   -0.3771311    0.0805164
C     2.9901400    0.3771311    0.0805164
O     1.8654683    0.9091791   -0.1380964
N    -4.1349917   -1.0471186    0.0095155
C    -4.1716813   -2.4676051   -0.3349307
H    -3.0955394    0.6854546    0.3469502
H    -4.7750336   -2.6094409   -1.2409101
H    -4.6282984   -3.0329942    0.4877921
H    -3.1531115   -2.8220995   -0.5082160
C    -5.4122991   -0.3894794    0.2739291
H    -6.0573892   -0.4562916   -0.6118637
H    -5.2450763    0.6650904    0.5172845
H    -5.9165025   -0.8778560    1.1180475
N     4.1349917    1.0471186    0.0095155
H     3.0955394   -0.6854546    0.3469502
C     4.1716813    2.4676051   -0.3349307
H     4.7750336    2.6094409   -1.2409101
H     4.6282984    3.0329942    0.4877921
H     3.1531115    2.8220995   -0.5082160
C     5.4122991    0.3894794    0.2739291
H     6.0573892    0.4562916   -0.6118637
H     5.2450763   -0.6650904    0.5172845
H     5.9165025    0.8778560    1.1180475


[Ag(DMF)3]+
 
Method: (RI-)BP86(D3BJ)/def2-TZVPP
Symmetry: c1

Cartesian coordinates in Ångström:
Ag   -1.3861680    1.9844343   -0.1189804
O    -2.6654817    0.2716474   -0.0532795
C    -3.9190840    0.2982263    0.0383397
O    -0.5098716    3.9350873   -0.2127703
C     0.7377891    4.0875538   -0.1559376
O     0.9140345    0.9550520   -0.0352441
C     1.0363236   -0.2500167    0.2469885
N    -4.6901432   -0.7871046   -0.0473878
H    -4.4754249    1.2353514    0.2002305
C    -6.1404535   -0.6964105    0.0859426
H    -6.4798881   -1.2993431    0.9388936
H    -6.6265966   -1.0680742   -0.8259719
H    -6.4331551    0.3465838    0.2475495
C    -4.1186515   -2.1108545   -0.2742182
H    -4.5585383   -2.5520672   -1.1782707
H    -4.3378256   -2.7644055    0.5809194
H    -3.0374277   -2.0134540   -0.3985455
N     2.1714521   -0.9615930    0.1272433
H     0.1878096   -0.8493005    0.6298545
C     2.2293824   -2.3667970    0.5039525
H     2.9656459   -2.5200170    1.3054849
H     2.5171029   -2.9838497   -0.3588009
H     1.2457697   -2.6918455    0.8614650
C     3.3945994   -0.3499824   -0.3747349
H     3.7647571   -0.9113451   -1.2434096
H     4.1708713   -0.3542632    0.4033616
H     3.1740139    0.6793931   -0.6699218
N     1.3308880    5.2815973   -0.2151616
C     0.5576236    6.5120132   -0.3540390
H    -0.5048963    6.2601728   -0.3968946
H     0.8529284    7.0347535   -1.2736402
H     0.7491819    7.1704069    0.5038865
C     2.7814960    5.4048406   -0.1427154
H     3.2304263    4.4114882   -0.0369421
H     3.0668892    6.0207286    0.7210372
H     3.1682191    5.8781633   -1.0555780
H     1.4183621    3.2278500   -0.0537751


[Ag(DMF)4]+
 
Method: (RI-)BP86(D3BJ)/def2-TZVPP
Symmetry: c1

Cartesian coordinates in Ångström:
Ag   -0.8939087   -0.2652034   -0.0068624
C    -3.6433372   -1.7737318   -0.1014624
O    -3.0616017   -0.6949604    0.1362864
C     0.2927903    2.6432700   -0.4062533
O    -0.0494397    1.9465739    0.5677169
C     1.5666362   -0.9592099   -1.8428798
O     0.5381538   -0.2593672   -1.9247391
C     1.3421345   -0.4589400    2.1907327
O     0.8900859   -1.2170365    1.3093712
N    -4.9686462   -1.9489765    0.0030313
C    -5.5884106   -3.2338051   -0.2903594
C    -5.8431050   -0.8562598    0.4135034
N     0.4787346    3.9754376   -0.3652685
C     0.8867651    4.7179118   -1.5482815
C     0.2662045    4.7275605    0.8639890
N     2.4015566   -1.2059157   -2.8681553
C     3.5892978   -2.0284094   -2.6927122
C     2.1443969   -0.6658118   -4.1965765
N     2.1194041   -0.8595698    3.2126388
C     2.6144677    0.0882781    4.1999806
C     2.4857354   -2.2597262    3.3781800
H    -3.0999584   -2.6806153   -0.4210367
H     0.4749225    2.1982284   -1.4021841
H     1.8684503   -1.4352667   -0.8921802
H     1.1285852    0.6253510    2.1859294
H    -6.3107552   -3.1306121   -1.1120379
H    -4.8187832   -3.9568085   -0.5828765
H    -6.1161692   -3.6142002    0.5952830
H    -6.3843923   -1.1336365    1.3283525
H    -5.2327553    0.0312702    0.6000216
H    -6.5744561   -0.6440263   -0.3783911
H     0.1335375    5.4763309   -1.8047676
H     1.8468094    5.2245632   -1.3742581
H     0.9968780    4.0284314   -2.3929449
H     1.2017482    5.2081060    1.1837336
H    -0.4901228    5.5078517    0.7012298
H    -0.0788091    4.0373173    1.6389077
H     3.5499039   -2.9063745   -3.3530449
H     4.4953735   -1.4531821   -2.9309372
H     3.6478999   -2.3692215   -1.6528730
H     2.9620602    0.0028765   -4.5007116
H     2.0713815   -1.4833030   -4.9271126
H     1.2025271   -0.1105789   -4.1707368
H     2.2581357   -0.1818245    5.2041679
H     3.7137598    0.0957635    4.2100326
H     2.2542429    1.0935824    3.9543848
H     3.5771125   -2.3772597    3.3203505
H     2.1463968   -2.6240001    4.3577468
H     2.0085621   -2.8408709    2.5840728


[Ag(THF)1]+ 
 
Method: (RI-)BP86(D3BJ)/def2-TZVPP
Symmetry: c1

Cartesian coordinates in Ångström:
C    -5.3473226    3.7148061    0.0294314
O    -5.8972081    2.3398012   -0.1278042
C    -4.9357063    1.3417226    0.4004499
C    -3.6213339    2.0969703    0.4383312
C    -4.0604673    3.5232289    0.8166115
H    -3.3107075    4.2757374    0.5481432
H    -4.2499589    3.5962881    1.8952055
H    -6.0997147    4.3217594    0.5453235
H    -5.1801070    4.0986581   -0.9847549
H    -4.9558740    0.4894847   -0.2879238
H    -5.2744163    1.0350089    1.3993752
H    -2.9293283    1.6664794    1.1709600
H    -3.1378685    2.0817194   -0.5468277
Ag   -7.9487165    1.9161156   -0.5130809


[Ag(THF)2]+ 
 
Method: (RI-)BP86(D3BJ)/def2-TZVPP
Symmetry: c2

Cartesian coordinates in Ångström:
Ag    0.0000000   -0.0000000    0.0018611
O     1.3855093   -1.5622140    0.0020810
C     2.6349424   -1.5810888    0.7893726
H     2.3875596   -1.2520001    1.8048665
H     3.3302809   -0.8700059    0.3230115
C     3.1171561   -3.0196030    0.6964652
H     2.6575183   -3.6333994    1.4821446
H     4.2057881   -3.0897468    0.7981269
C     2.6241649   -3.4559646   -0.6938819
H     2.5630459   -4.5450852   -0.7960643
H     3.2882585   -3.0728796   -1.4796444
C     1.2539407   -2.8045437   -0.7857002
H     0.9562580   -2.5190400   -1.8008948
H     0.4647700   -3.4097056   -0.3191557
O    -1.3855093    1.5622140    0.0020810
C    -2.6349424    1.5810888    0.7893726
H    -2.3875596    1.2520001    1.8048665
H    -3.3302809    0.8700059    0.3230115
C    -3.1171561    3.0196030    0.6964652
H    -2.6575183    3.6333994    1.4821446
H    -4.2057881    3.0897468    0.7981269
C    -2.6241649    3.4559646   -0.6938819
H    -3.2882585    3.0728796   -1.4796444
H    -2.5630459    4.5450852   -0.7960643
C    -1.2539407    2.8045437   -0.7857002
H    -0.9562580    2.5190400   -1.8008948
H    -0.4647700    3.4097056   -0.3191557


[Ag(THF)3]+
 
Method: (RI-)BP86(D3BJ)/def2-TZVPP
Symmetry: c1

Cartesian coordinates in Ångström:
C    -6.2165769    2.0337363   -0.7353951
C    -6.8433585    1.0382835    0.2551365
C    -5.8437526   -0.1074073    0.2434206
H    -7.8447758    0.7130645   -0.0480103
H    -6.9135400    1.4793543    1.2583153
O    -4.5416279    0.5416640    0.0388326
H    -6.0134339   -0.8024928   -0.5914540
H    -5.7841160   -0.6667364    1.1839778
C    -4.7287520    1.9191604   -0.4306144
H    -4.0812464    2.0681221   -1.3027306
H    -4.4123743    2.5919646    0.3793737
H    -6.5849151    3.0567288   -0.5996710
H    -6.4230647    1.7295120   -1.7700643
C    -0.8730574   -3.0696347   -0.4374045
O    -0.9909003   -1.8211437    0.3271726
C     0.5064392   -3.6048525   -0.0862040
H    -0.9650678   -2.8311996   -1.5070474
H    -1.7033124   -3.7160405   -0.1302584
C     1.3215412   -2.3149513    0.1064844
H     0.9098492   -4.2488407   -0.8756385
H     0.4701541   -4.1841795    0.8459208
C     0.3331414   -1.3971746    0.8117406
H     1.6151299   -1.8960469   -0.8655285
H     2.2293959   -2.4719298    0.6995697
H     0.4462036   -0.3334010    0.5739245
H     0.3375442   -1.5342381    1.9021677
C    -1.2759644    2.5864792    1.1945529
O    -1.2363713    1.6071254    0.1114144
C    -0.7892790    2.2523952   -1.1165118
C    -0.1939255    3.5853100   -0.6804895
H    -1.6576857    2.3932254   -1.7810006
H    -0.0738169    1.5800098   -1.6066791
C    -1.0668905    3.9443489    0.5319606
H    -0.2313383    4.3390443   -1.4750891
H     0.8544314    3.4586384   -0.3779038
H    -2.0261455    4.3668492    0.2017910
H    -0.5918345    4.6666162    1.2052131
H    -0.4700225    2.3439528    1.9034424
H    -2.2410892    2.4877706    1.7093674
Ag   -2.6194248   -0.4233068    0.1469562


[Ag(THF)4]+
 
Method: (RI-)BP86(D3BJ)/def2-TZVPP
Symmetry: c1

Cartesian coordinates in Ångström:
Ag   -0.6297978    0.1268911    0.1840549
C    -3.0233638   -0.7752491   -3.4318800
C    -4.0426668    0.2178611   -2.8504880
C    -3.5116791    0.4260152   -1.4399616
O    -2.0577388    0.3593497   -1.5719469
C    -1.7051994   -0.2831525   -2.8440488
C    -0.4864837   -2.1061931    4.0848253
C     0.5053626   -0.9876213    4.4431908
C     0.7814644   -0.3523131    3.0870317
O    -0.4598592   -0.5025078    2.3341095
C    -1.3467699   -1.4507848    3.0119205
C     2.5439410   -3.0414846   -0.0011939
C     3.1232370   -1.6462235   -0.2844746
C     2.1122987   -1.0887316   -1.2748454
O     0.8229381   -1.5804149   -0.8092828
C     1.0313988   -2.7973773   -0.0295579
C     1.8444361    4.0571043   -0.2013689
C     0.6738179    4.2333835   -1.1813394
C     0.3767095    2.7966585   -1.5969574
O     0.7483180    1.9678982   -0.4496443
C     1.4506886    2.7825578    0.5342965
H    -3.0096063   -0.7814342   -4.5276130
H    -3.2433314   -1.7950640   -3.0879054
H    -5.0680058   -0.1690984   -2.8556567
H    -4.0290886    1.1625147   -3.4110931
H    -3.8429149   -0.3719474   -0.7573675
H    -3.7541776    1.4016857   -1.0018459
H    -0.9819004   -1.0788713   -2.6296174
H    -1.2287915    0.4817279   -3.4748693
H    -1.0794233   -2.4420051    4.9428811
H     0.0455008   -2.9763919    3.6759987
H     1.4185568   -1.3628765    4.9186671
H     0.0391884   -0.2605661    5.1214224
H     1.5837838   -0.8742428    2.5416606
H     1.0135375    0.7187421    3.1318685
H    -1.7295928   -2.1500250    2.2585202
H    -2.1849292   -0.8807517    3.4383508
H     2.8779767   -3.4612116    0.9547238
H     2.8375751   -3.7407770   -0.7949102
H     4.1413037   -1.6801336   -0.6892330
H     3.1377561   -1.0335857    0.6289360
H     2.2926686   -1.4693784   -2.2932486
H     2.0516797    0.0056624   -1.2975759
H     0.4700323   -3.6135831   -0.5032527
H     0.6193420   -2.6200910    0.9750340
H     1.9686731    4.9088396    0.4770941
H     2.7872301    3.9121291   -0.7462753
H     0.9242440    4.8698488   -2.0375773
H    -0.1922182    4.6747300   -0.6693275
H     0.9928733    2.4792107   -2.4521013
H    -0.6790257    2.6031653   -1.8218543
H     2.3028412    2.1958739    0.9010578
H     0.7671899    2.9922385    1.3726701


NO+
 
Method: (RI-)BP86(D3BJ)/def2-TZVPP
Symmetry: c6v

Cartesian coordinates in Ångström:
O          0.00000        0.00000       -0.53483
N          0.00000        0.00000        0.53483


Ag+
Method: (RI-)BP86(D3BJ)/def2-TZVPP
Symmetry: oh

Cartesian coordinates in Ångström:
Ag        -1.23058        0.18943        0.00000


[pf]–
 
Method: (RI-)BP86(D3BJ)/def2-TZVPP
Symmetry: c1

Cartesian coordinates in Ångström:
Al   -0.0000099    0.0000134   -0.0298653
O     1.4385460    0.2794156    0.9244492
O     0.2850095   -1.4380580   -0.9867711
O    -1.4385757   -0.2794089    0.9244281
O    -0.2850155    1.4380960   -0.9867596
C     2.4273372   -0.2263858    1.6881238
C     0.2492758    2.4482442   -1.7029653
C    -2.4273545    0.2263764    1.6881279
C    -0.2492670   -2.4482275   -1.7029574
C     2.1317974   -1.7095490    2.1545515
F     2.8765205   -2.0805176    3.2289792
F     2.3862950   -2.5916362    1.1635630
F     0.8345583   -1.8389147    2.4915389
C     3.7843854   -0.2136788    0.8745246
F     4.7522427   -0.9702263    1.4582546
F     4.2704442    1.0449293    0.7636177
F     3.5903569   -0.6838540   -0.3697097
C     2.5829879    0.6891468    2.9696875
F     1.5942830    0.4371177    3.8591210
F     2.5035554    1.9892151    2.6349800
F     3.7667341    0.5017840    3.6118967
C    -0.9433574    3.2652915   -2.3453300
F    -1.5549973    4.0352811   -1.4151667
F    -1.8696613    2.4322675   -2.8519210
F    -0.5354149    4.0871160   -3.3488613
C     1.0995488    3.4193653   -0.7839074
F     1.2838822    4.6437308   -1.3487865
F     2.3229222    2.9031206   -0.5358342
F     0.4858556    3.6042885    0.3976744
C     1.1782370    1.9029562   -2.8602533
F     1.9639602    0.9127039   -2.3961678
F     1.9849736    2.8608390   -3.3862929
F     0.4406454    1.3955053   -3.8742357
C    -2.5829906   -0.6891711    2.9696822
F    -3.7667412   -0.5018292    3.6118908
F    -1.5942917   -0.4371391    3.8591202
F    -2.5035420   -1.9892346    2.6349593
C    -2.1318052    1.7095339    2.1545677
F    -2.3863144    2.5916310    1.1635916
F    -0.8345591    1.8388915    2.4915360
F    -2.8765085    2.0804933    3.2290125
C    -3.7844163    0.2136815    0.8745492
F    -3.5903960    0.6838404   -0.3696929
F    -4.7522509    0.9702552    1.4582848
F    -4.2705014   -1.0449174    0.7636633
C    -1.0995262   -3.4193501   -0.7838862
F    -1.2838114   -4.6437365   -1.3487357
F    -0.4858469   -3.6042220    0.3977097
F    -2.3229223   -2.9031404   -0.5358465
C     0.9433805   -3.2652653   -2.3453087
F     1.8696664   -2.4322339   -2.8519203
F     0.5354526   -4.0871202   -3.3488211
F     1.5550383   -4.0352215   -1.4151289
C    -1.1782353   -1.9029710   -2.8602533
F    -1.9639913   -0.9127397   -2.3961790
F    -0.4406493   -1.3955022   -3.8742309
F    -1.9849388   -2.8608798   -3.3862969


{Ag[pf]}ip.
 
Method: (RI-)BP86(D3BJ)/def2-TZVPP
Symmetry: c1

Cartesian coordinates in Ångström:
Ag    1.1773493    9.2855463    5.8506443
Al    1.2860909    7.3945908    3.7223766
O     1.3603651    6.2261290    2.5050038
C     1.4023515    5.3581842    1.4640849
C     0.4462954    5.8555747    0.3063968
F    -0.8436201    5.5795995    0.5967318
F     0.7379959    5.2784841   -0.8779771
F     0.5515757    7.1915251    0.1636001
C     2.8812392    5.2599208    0.9116783
F     3.7572929    5.2376437    1.9340495
F     3.1774706    6.3340589    0.1471603
F     3.0729755    4.1523038    0.1648457
C     0.9308249    3.9295671    1.9520820
F     1.9111993    3.3140652    2.6484432
F     0.5872246    3.1290849    0.9208624
F    -0.1333973    4.0474297    2.7690634
O    -0.2760126    8.1523786    4.1026514
C    -1.5955237    7.9997191    4.4225893
C    -2.1629819    9.4258046    4.8019842
F    -2.2746650   10.2019126    3.7140331
F    -3.3501232    9.3717276    5.4235015
F    -1.3006535   10.0742062    5.6578219
C    -1.7594622    7.0199049    5.6463740
F    -1.0538881    5.8955926    5.4418523
F    -1.2654346    7.6074604    6.7744970
F    -3.0395203    6.6848123    5.8834391
C    -2.4095237    7.4465695    3.1845530
F    -2.2239429    6.1184691    3.0552469
F    -3.7355465    7.6730384    3.3123099
F    -1.9850254    8.0396423    2.0561164
O     2.2817325    8.8601320    3.5943043
C     2.6529622    9.9648561    2.8825584
C     3.5002131    9.5520604    1.6118900
F     2.6899300    9.1225826    0.6250263
F     4.2280324   10.5857562    1.1346008
F     4.3404295    8.5522800    1.9276607
C     3.5591852   10.8577094    3.8216870
F     2.9850639   10.9834401    5.0678331
F     4.7584773   10.2885517    4.0116533
F     3.7351230   12.1024943    3.3552565
C     1.3848004   10.7853800    2.4320785
F     0.7908514   11.3485200    3.5230906
F     1.6778523   11.7720249    1.5670070
F     0.4807670    9.9715600    1.8622567
O     1.7524191    6.8968324    5.3676740
C     2.6799595    6.2889476    6.1674017
C     4.0979825    6.9467986    5.9663010
F     4.0911977    8.2152511    6.4657315
F     5.0831211    6.2668528    6.5786090
F     4.3890435    7.0357169    4.6576014
C     2.7607289    4.7406786    5.8530092
F     1.5279028    4.2527548    5.6352379
F     3.4983186    4.5223790    4.7472837
F     3.3191547    4.0496901    6.8712060
C     2.2125052    6.4758370    7.6656034
F     1.1422991    5.7121500    7.9316891
F     3.1771226    6.2013163    8.5557878
F     1.8288643    7.7787311    7.8903950
